# Supplementary material for: Somatic gene mutations in the motor cortex of patients with sporadic amyotrophic lateral sclerosis
Source: Brain. 2025 Dec 11;149(3):778–84. doi: 10.1093/brain/awaf460 (PMC13017032; doi:10.1093/brain/awaf460)
Supplement: awaf460_Supplementary_Data [file awaf460_supplementary_data.zip]

Archive with 2 entries (2 files):
- brain-2025-02137-File005.pdf
- brain-2025-02137-File006.xlsx
